# Supplementary material for: Phenotype and Treatment Options for Mesenteric Lymph Node Cavitating Syndrome in Coeliac Disease: A Case Series and Literature Review
Source: J Clin Med. 2024 Sep 12;13(18):5417. doi: 10.3390/jcm13185417 (PMC11432660; doi:10.3390/jcm13185417)
Supplement: Supplementary file 1 [file jcm-13-05417-s001.zip]

Archive with 1 entries (1 files):
- jcm-3144372-supplementary.pdf
